# Supplementary material for: Enhanced analysis of large-scale news text data using the bidirectional-Kmeans-LSTM-CNN model
Source: PeerJ Comput Sci. 2024 Aug 1;10:e2213. doi: 10.7717/peerj-cs.2213 (PMC11323039; doi:10.7717/peerj-cs.2213)
Supplement: Supplemental Information 1 [file peerj-cs-10-2213-s001.zip]

Archive with 14 entries (14 files):
- code/anomaly_lstm_autoencoder.py
- code/autoencode-ann.py
- code/cnn_lstm_anomaly-xai.py
- code/CNN-LSTM_XAI.py
- code/kmeans_anomaly.py
- code/kmeans_anomaly-2-final.py
- code/lstm_autoencoder.py
- code/matplotlib-XAI-CNN-LSTM.py
- code/model_autoencoder_conv1d_anomaly_with_f1score.py
- code/model_cnn.py
- code/model_creation.py
- code/requirements.txt
- code/stacked-LSTM-Conv1D.py
- code/ten1.Xcnn.py
