# Supplementary material for: Enhanced analysis of large-scale news text data using the bidirectional-Kmeans-LSTM-CNN model
Source: PeerJ Comput Sci. 2024 Aug 1;10:e2213. doi: 10.7717/peerj-cs.2213 (PMC11323039; doi:10.7717/peerj-cs.2213)
Supplement: Supplemental Information 1 [file peerj-cs-10-2213-s001.zip › code/anomaly_lstm_autoencoder.py]

import warnings
warnings.filterwarnings('ignore')
import tensorflow as tf

import os
import pandas as pd
import numpy as np
from sklearn.preprocessing import MinMaxScaler
import seaborn as sns
sns.set(color_codes=True)
import matplotlib.pyplot as plt
# %matplotlib inline
from numpy.random import seed
#%tensorflow_version 1.x


data_dir = r"Downloads\IMS\2nd_test"
merged_data = pd.DataFrame()

for filename in os.listdir(data_dir):
    dataset = pd.read_csv(os.path.join(data_dir, filename), sep='\t')
    dataset_mean_abs = np.array(dataset.abs().mean())
    dataset_mean_abs = pd.DataFrame(dataset_mean_abs.reshape(1,4))
    dataset_mean_abs.index = [filename]
    merged_data = merged_data.append(dataset_mean_abs)
    
merged_data.columns = ['Bearing 1', 'Bearing 2', 'Bearing 3', 'Bearing 4']

# transform data file index to datetime and sort in chronological order
merged_data.index = pd.to_datetime(merged_data.index, format='%Y.%m.%d.%H.%M.%S')
merged_data = merged_data.sort_index()
merged_data.to_csv('Averaged_BearingTest_Dataset.csv')
print("Dataset shape:", merged_data.shape)
merged_data.head()


#merged_data.tail()    

train = merged_data['2004-02-12 10:52:39': '2004-02-15 12:52:39']
test = merged_data['2004-02-15 12:52:39':]
print("Training dataset shape:", train.shape)
print("Test dataset shape:", test.shape)


"""
from sklearn.model_selection import train_test_split

df = merged_data
RANDOM_SEED = 101

train, test = train_test_split(df, test_size=0.8, random_state = RANDOM_SEED)


print('Training data size   :', train.shape)
print('Validation data size :', test.shape)
"""

# normalize the data
scaler = MinMaxScaler()
X_train_scaled = scaler.fit_transform(train)
X_test_scaled = scaler.transform(test)


X_train_scaled.shape


X_train = X_train_scaled.reshape(X_train_scaled.shape[0], 1, X_train_scaled.shape[1])
print("Training data shape:", X_train.shape)
X_test = X_test_scaled.reshape(X_test_scaled.shape[0], 1, X_test_scaled.shape[1])
print("Test data shape:", X_test.shape)

from tensorflow.keras.layers import Input, Dropout, LSTM , TimeDistributed , RepeatVector, Dense
from tensorflow.keras.models import Model
from tensorflow.keras import regularizers

"""
from keras.layers import Input, Dropout, Dense, LSTM, TimeDistributed, RepeatVector
from keras.models import Model
from keras import regularizers
"""

def autoencoder_model(X):
    inputs = Input(shape=(X.shape[1], X.shape[2]))
    L1 = LSTM(16, activation='relu', return_sequences=True, 
              kernel_regularizer=regularizers.l2(0.00))(inputs)
    L2 = LSTM(4, activation='relu', return_sequences=False)(L1)
    L3 = RepeatVector(X.shape[1])(L2)
    L4 = LSTM(4, activation='relu', return_sequences=True)(L3)
    L5 = LSTM(16, activation='relu', return_sequences=True)(L4)
    output = TimeDistributed(Dense(X.shape[2]))(L5)    
    model = Model(inputs=inputs, outputs=output)
    return model

model = autoencoder_model(X_train)
model.compile(optimizer='adam', loss='mae', metrics=["accuracy"])
model.summary()

nb_epochs = 100
batch_size = 10

import datetime
t_ini = datetime.datetime.now()


history = model.fit(X_train, X_train, epochs=nb_epochs, batch_size=batch_size,
                    validation_split=0.05).history


t_fin = datetime.datetime.now()
print('Time to run the model: {} Sec.'.format((t_fin - t_ini).total_seconds()))

df_history = pd.DataFrame(history)


predictions = model.predict(X_test)


#plotting


import seaborn as sns
sns.set(color_codes=True)
import matplotlib.pyplot as plt

fig, ax = plt.subplots(figsize=(14, 6), dpi=80)
ax.plot(history['loss'], 'b', label='Train', linewidth=2)
ax.plot(history['val_loss'], 'r', label='Validation', linewidth=2)
ax.set_title('Model loss', fontsize=16)
ax.set_ylabel('Loss (mae)')
ax.set_xlabel('Epoch')
ax.legend(loc='upper right')
plt.show()


# plot the loss distribution of the training set
X_pred = model.predict(X_train)
X_pred = X_pred.reshape(X_pred.shape[0], X_pred.shape[2])
X_pred = pd.DataFrame(X_pred, columns=train.columns)
X_pred.index = train.index

scored = pd.DataFrame(index=train.index)
Xtrain = X_train.reshape(X_train.shape[0], X_train.shape[2])
scored['Loss_mae'] = np.mean(np.abs(X_pred-Xtrain), axis = 1)
plt.figure(figsize=(16,9), dpi=80)
plt.title('Loss Distribution', fontsize=16)
sns.distplot(scored['Loss_mae'], bins = 20, kde= True, color = 'blue');
# plt.xlim([0.0,.5])

mx = round(max(scored['Loss_mae']),2)

th = round(((mx * 10)/100) + mx,3)


X_pred = model.predict(X_test)
X_pred = X_pred.reshape(X_pred.shape[0], X_pred.shape[2])
X_pred = pd.DataFrame(X_pred, columns=test.columns)
X_pred.index = test.index

scored = pd.DataFrame(index=test.index)
Xtest = X_test.reshape(X_test.shape[0], X_test.shape[2])
scored['Loss_mae'] = np.mean(np.abs(X_pred-Xtest), axis = 1)
scored['Threshold'] = th
scored['Anomaly'] = scored['Loss_mae'] > scored['Threshold']
scored.head()


scored['Anomaly'].value_counts()

scored.tail()


model.save("tf-k-CNN_model.h5")
print("Model saved")
