# Supplementary material for: Enhanced analysis of large-scale news text data using the bidirectional-Kmeans-LSTM-CNN model
Source: PeerJ Comput Sci. 2024 Aug 1;10:e2213. doi: 10.7717/peerj-cs.2213 (PMC11323039; doi:10.7717/peerj-cs.2213)
Supplement: Supplemental Information 1 [file peerj-cs-10-2213-s001.zip › code/autoencode-ann.py]

import os
import pandas as pd
import numpy as np
from sklearn.preprocessing import MinMaxScaler
#from sklearn.externals import joblib
import seaborn as sns
sns.set(color_codes=True)
import matplotlib.pyplot as plt
# %matplotlib inline

from numpy.random import seed
# from tensorflow import set_random_seed
import tensorflow as tf


# load, average and merge sensor samples
data_dir = r"C:\Users\hp\Downloads\Compressed\IMS\2nd_test\2nd_test"
merged_data = pd.DataFrame()

for filename in os.listdir(data_dir):
    dataset = pd.read_csv(os.path.join(data_dir, filename), sep='\t')
    dataset_mean_abs = np.array(dataset.abs().mean())
    dataset_mean_abs = pd.DataFrame(dataset_mean_abs.reshape(1,4))
    dataset_mean_abs.index = [filename]
    merged_data = merged_data.append(dataset_mean_abs)
    
merged_data.columns = ['Bearing 1', 'Bearing 2', 'Bearing 3', 'Bearing 4']

# transform data file index to datetime and sort in chronological order
merged_data.index = pd.to_datetime(merged_data.index, format='%Y.%m.%d.%H.%M.%S')
merged_data = merged_data.sort_index()
#merged_data.to_csv('Averaged_BearingTest_Dataset.csv')
print("Dataset shape:", merged_data.shape)
merged_data.head()


from sklearn.model_selection import train_test_split

df = merged_data
RANDOM_SEED = 101

X_train, X_test = train_test_split(df, test_size=0.2, random_state = RANDOM_SEED)


print('Training data size   :', X_train.shape)
print('Validation data size :', X_test.shape)

#Data Scaling

scaler = MinMaxScaler()
X_train_scaled = scaler.fit_transform(X_train)
X_test_scaled  = scaler.transform(X_test)


####### Deep learning libraries
import tensorflow as tf
import keras
from tensorflow.keras.models import Model, load_model
from tensorflow.keras.layers import Input, Dense
from tensorflow.keras.callbacks import ModelCheckpoint, TensorBoard
from tensorflow.keras import regularizers
# 
from sklearn.preprocessing import  StandardScaler, MinMaxScaler
from sklearn.model_selection import train_test_split

from sklearn.metrics import (confusion_matrix, classification_report, accuracy_score, roc_auc_score, auc,
                             precision_score, recall_score, roc_curve, precision_recall_curve,
                             precision_recall_fscore_support, f1_score,
                             precision_recall_fscore_support)
#
from IPython.display import display, Math, Latex


# No of Neurons in each Layer [9,6,3,2,3,6,9]
input_dim = X_train_scaled.shape[1]
encoding_dim = 6

input_layer = Input(shape=(input_dim, ))
encoder = Dense(encoding_dim, activation="tanh",activity_regularizer=regularizers.l1(10e-5))(input_layer)
encoder = Dense(int(encoding_dim / 2), activation="tanh")(encoder)
encoder = Dense(int(2), activation="tanh")(encoder)
decoder = Dense(int(encoding_dim/ 2), activation='tanh')(encoder)
decoder = Dense(int(encoding_dim), activation='tanh')(decoder)
decoder = Dense(input_dim, activation='tanh')(decoder)
autoencoder = Model(inputs=input_layer, outputs=decoder)
autoencoder.summary()

import datetime

nb_epoch = 100
batch_size = 50
autoencoder.compile(optimizer='adam', loss='mse' )

t_ini = datetime.datetime.now()
history = autoencoder.fit(X_train_scaled, X_train_scaled,
                        epochs=nb_epoch,
                        batch_size=batch_size,
                        shuffle=True,
                        validation_split=0.1,
                        verbose=1
                        )

t_fin = datetime.datetime.now()
print('Time to run the model: {} Sec.'.format((t_fin - t_ini).total_seconds()))


df_history = pd.DataFrame(history.history)
# validation_data=(X_test_scaled, X_test_scaled)


#Predictions & Computing Reconstruction Error

predictions = autoencoder.predict(X_test_scaled)
