# Supplementary material for: Enhanced analysis of large-scale news text data using the bidirectional-Kmeans-LSTM-CNN model
Source: PeerJ Comput Sci. 2024 Aug 1;10:e2213. doi: 10.7717/peerj-cs.2213 (PMC11323039; doi:10.7717/peerj-cs.2213)
Supplement: Supplemental Information 1 [file peerj-cs-10-2213-s001.zip › code/kmeans_anomaly.py]

#https://towardsdatascience.com/time-series-of-price-anomaly-detection-13586cd5ff46


import pandas as pd
import numpy as np
import matplotlib
import seaborn
import matplotlib.dates as md
from matplotlib import pyplot as plt
from sklearn import preprocessing
from sklearn.decomposition import PCA
from sklearn.cluster import KMeans
from mpl_toolkits.mplot3d import Axes3D


data =r"E:\softweb\priyasoftweb\STM32\export_date.csv"

data_csv =pd.read_csv(data)
merged_data =pd.read_csv(data)
merged_data =merged_data.iloc[:, :-1]

print("Dataset shape:", merged_data.shape)
merged_data.head()

merged_data.drop(columns=["a"],axis=1, inplace=True)

train = merged_data.iloc[:35243, :]
test = merged_data.iloc[35243:, :]

print("Training dataset shape:", train.shape)
print("Test dataset shape:", test.shape)

data = train[['x', 'y', 'z']]
n_cluster = range(1, 20)
kmeans = [KMeans(n_clusters=i).fit(data) for i in n_cluster]
scores = [kmeans[i].score(data) for i in range(len(kmeans))]

fig, ax = plt.subplots(figsize=(10,6))
ax.plot(n_cluster, scores)
plt.xlabel('Number of Clusters')
plt.ylabel('Score')
plt.title('Elbow Curve')
plt.show();

from mpl_toolkits.mplot3d import Axes3D

X = train[['x', 'y', 'z']]
X = X.reset_index(drop=True)
km = KMeans(n_clusters=10)
km.fit(X)
km.predict(X)
labels = km.labels_
#Plotting
fig = plt.figure(1, figsize=(7,7))
ax = Axes3D(fig, rect=[0, 0, 0.95, 1], elev=48, azim=134)
ax.scatter(X.iloc[:,0], X.iloc[:,1], X.iloc[:,2],
          c=labels.astype(np.float), edgecolor="k")
ax.set_xlabel("price_usd")
ax.set_ylabel("srch_booking_window")
ax.set_zlabel("srch_saturday_night_bool")
plt.title("K Means", fontsize=14);


from sklearn.preprocessing import StandardScaler 

data = train[['x', 'y', 'z']]
X = data.values
X_std = StandardScaler().fit_transform(X)
mean_vec = np.mean(X_std, axis=0)
cov_mat = np.cov(X_std.T)
eig_vals, eig_vecs = np.linalg.eig(cov_mat)
eig_pairs = [ (np.abs(eig_vals[i]),eig_vecs[:,i]) for i in range(len(eig_vals))]
eig_pairs.sort(key = lambda x: x[0], reverse= True)
tot = sum(eig_vals)
var_exp = [(i/tot)*100 for i in sorted(eig_vals, reverse=True)] # Individual explained variance
cum_var_exp = np.cumsum(var_exp) # Cumulative explained variance

plt.figure(figsize=(10, 5))
plt.bar(range(len(var_exp)), var_exp, alpha=0.3, align='center', label='individual explained variance', color = 'g')
plt.step(range(len(cum_var_exp)), cum_var_exp, where='mid',label='cumulative explained variance')
plt.ylabel('Explained variance ratio')
plt.xlabel('Principal components')
plt.legend(loc='best')
plt.show();


def getDistanceByPoint(data, model):
    distance = pd.Series()
    for i in range(0,len(data)):
        Xa = np.array(data.loc[i])
        Xb = model.cluster_centers_[model.labels_[i]-1]
        distance.set_value(i, np.linalg.norm(Xa-Xb))
    return distance

outliers_fraction = 0.01
# get the distance between each point and its nearest centroid. The biggest distances are considered as anomaly
distance = getDistanceByPoint(data, kmeans[9])
number_of_outliers = int(outliers_fraction*len(distance))
threshold = distance.nlargest(number_of_outliers).min()
# anomaly1 contain the anomaly result of the above method Cluster (0:normal, 1:anomaly) 
train['anomaly1'] = (distance >= threshold).astype(int)

# visualisation of anomaly with cluster view
fig, ax = plt.subplots(figsize=(10,6))
colors = {0:'blue', 1:'red'}
ax.scatter(train['principal_feature1'], train['principal_feature2'], c=train["anomaly1"].apply(lambda x: colors[x]))
plt.xlabel('principal feature1')
plt.ylabel('principal feature2')
plt.show();
