# Supplementary material for: Enhanced analysis of large-scale news text data using the bidirectional-Kmeans-LSTM-CNN model
Source: PeerJ Comput Sci. 2024 Aug 1;10:e2213. doi: 10.7717/peerj-cs.2213 (PMC11323039; doi:10.7717/peerj-cs.2213)
Supplement: Supplemental Information 1 [file peerj-cs-10-2213-s001.zip › code/kmeans_anomaly-2-final.py]

#https://towardsdatascience.com/time-series-of-price-anomaly-detection-13586cd5ff46


import pandas as pd
import numpy as np
import matplotlib
import seaborn
import matplotlib.dates as md
from matplotlib import pyplot as plt
from sklearn import preprocessing
from sklearn.decomposition import PCA
from sklearn.cluster import KMeans
from mpl_toolkits.mplot3d import Axes3D
from sklearn.preprocessing import StandardScaler


data =r"E:\softweb\priyasoftweb\STM32\export_date.csv"

data_csv =pd.read_csv(data)
merged_data =pd.read_csv(data)
merged_data =merged_data.iloc[:, :]

print("Dataset shape:", merged_data.shape)
merged_data.head()

merged_data.drop(columns=["a"],axis=1, inplace=True)

df =merged_data


data = df[['x', 'y', 'z']]
n_cluster = range(1, 20)
kmeans = [KMeans(n_clusters=i).fit(data) for i in n_cluster]
scores = [kmeans[i].score(data) for i in range(len(kmeans))]

fig, ax = plt.subplots(figsize=(10,6))
ax.plot(n_cluster, scores)
plt.xlabel('Number of Clusters')
plt.ylabel('Score')
plt.title('Elbow Curve')
plt.show();


# =============================================================================
# From the above elbow curve, we see that the graph levels off after 10 clusters, 
# implying that addition of more clusters do not explain much more of the variance in our 
# relevant variable; in this case price_usd.
# 
# we set n_clusters=10, and upon generating the k-means output use the data to plot the 
# 3D clusters:
# =============================================================================

from mpl_toolkits.mplot3d import Axes3D

X = df[['x', 'y', 'z']]
X = X.reset_index(drop=True)
km = KMeans(n_clusters=10)
km.fit(X)
km.predict(X)
labels = km.labels_
#Plotting
fig = plt.figure(1, figsize=(7,7))
ax = Axes3D(fig, rect=[0, 0, 0.95, 1], elev=48, azim=134)
ax.scatter(X.iloc[:,0], X.iloc[:,1], X.iloc[:,2],
          c=labels.astype(np.float), edgecolor="k")
ax.set_xlabel("price_usd")
ax.set_ylabel("srch_booking_window")
ax.set_zlabel("srch_saturday_night_bool")
plt.title("K Means", fontsize=14);


from sklearn.preprocessing import StandardScaler

data = df[['x', 'y', 'z']]
X = data.values
X_std = StandardScaler().fit_transform(X)
#Calculating Eigenvecors and eigenvalues of Covariance matrix
mean_vec = np.mean(X_std, axis=0)
cov_mat = np.cov(X_std.T)
eig_vals, eig_vecs = np.linalg.eig(cov_mat)
# Create a list of (eigenvalue, eigenvector) tuples
eig_pairs = [ (np.abs(eig_vals[i]),eig_vecs[:,i]) for i in range(len(eig_vals))]

eig_pairs.sort(key = lambda x: x[0], reverse= True)

# Calculation of Explained Variance from the eigenvalues
tot = sum(eig_vals)
var_exp = [(i/tot)*100 for i in sorted(eig_vals, reverse=True)] # Individual explained variance
cum_var_exp = np.cumsum(var_exp) # Cumulative explained variance

plt.figure(figsize=(10, 5))
plt.bar(range(len(var_exp)), var_exp, alpha=0.3, align='center', label='individual explained variance', color = 'g')
plt.step(range(len(cum_var_exp)), cum_var_exp, where='mid',label='cumulative explained variance')
plt.ylabel('Explained variance ratio')
plt.xlabel('Principal components')
plt.legend(loc='best')
plt.show();


# =============================================================================
# We see that the first component explains almost 50% of the variance. 
# The second component explains over 30%. However, 
# we've got to notice that almost none of the components are really negligible. 
# The first 2 components contain over 80% of the information. So, we will set n_components=2.
# 
# =============================================================================
# Take useful feature and standardize them
data = df[['x', 'y', 'z']]
X_std = StandardScaler().fit_transform(X)
data = pd.DataFrame(X_std)
# reduce to 2 important features
pca = PCA(n_components=2)
data = pca.fit_transform(data)
# standardize these 2 new features
scaler = StandardScaler()
np_scaled = scaler.fit_transform(data)
data = pd.DataFrame(np_scaled)


kmeans = [KMeans(n_clusters=i).fit(data) for i in n_cluster]
df['cluster'] = kmeans[9].predict(data)
df.index = data.index
df['principal_feature1'] = data[0]
df['principal_feature2'] = data[1]
df['cluster'].value_counts()


# =============================================================================
# Clustering Approach
# The underline assumption in the clustering approach is that if we cluster the data, 
# normal data will belong to clusters while anomalies will not belong to any clusters or
#  belong to small clusters.
# 
# =============================================================================
# return Series of distance between each point and its distance with the closest centroid
def getDistanceByPoint(data, model):
    distance = pd.Series()
    for i in range(0,len(data)):
        Xa = np.array(data.loc[i])
        Xb = model.cluster_centers_[model.labels_[i]-1]
        distance.set_value(i, np.linalg.norm(Xa-Xb))
    return distance

outliers_fraction = 0.01
# get the distance between each point and its nearest centroid. The biggest distances are considered as anomaly
distance = getDistanceByPoint(data, kmeans[9])
number_of_outliers = int(outliers_fraction*len(distance))
threshold = distance.nlargest(number_of_outliers).min()
# anomaly1 contain the anomaly result of the above method Cluster (0:normal, 1:anomaly) 
df['anomaly1'] = (distance >= threshold).astype(int)


fig, ax = plt.subplots(figsize=(10,6))
colors = {0:'blue', 1:'red'}
ax.scatter(df['principal_feature1'], df['principal_feature2'], c=df["anomaly1"].apply(lambda x: colors[x]))
plt.xlabel('principal feature1')
plt.ylabel('principal feature2')
plt.show();


df.anomaly1.value_counts()


df = df.sort_values('time')
df['date_time_int'] = df.time.astype(np.int64)
fig, ax = plt.subplots(figsize=(10,6))

a = df.loc[df['anomaly1'] == 1, ['date_time_int', 'x']] #anomaly

ax.plot(df['date_time_int'], df['x'], color='blue', label='Normal')
ax.scatter(a['date_time_int'],a['x'], color='red', label='Anomaly')
plt.xlabel('Date Time Integer')
plt.ylabel('price in USD')
plt.legend()
plt.show();


#Visualization of anomaly with re-partition


a = df.loc[df['anomaly1'] == 0, 'x']
b = df.loc[df['anomaly1'] == 1, 'x']

fig, axs = plt.subplots(figsize=(10,6))
axs.hist([a,b], bins=32, stacked=True, color=['blue', 'red'])
plt.show();
