# Supplementary material for: Enhanced analysis of large-scale news text data using the bidirectional-Kmeans-LSTM-CNN model
Source: PeerJ Comput Sci. 2024 Aug 1;10:e2213. doi: 10.7717/peerj-cs.2213 (PMC11323039; doi:10.7717/peerj-cs.2213)
Supplement: Supplemental Information 1 [file peerj-cs-10-2213-s001.zip › code/model_creation.py]

# !pip install --upgrade tensorflow

# Commented out IPython magic to ensure Python compatibility.
import os
import pandas as pd
import numpy as np
from sklearn.preprocessing import MinMaxScaler
from sklearn.externals import joblib
import seaborn as sns
sns.set(color_codes=True)
import matplotlib.pyplot as plt
# %matplotlib inline

from numpy.random import seed
# from tensorflow import set_random_seed
import tensorflow as tf
# tf.logging.set_verbosity(tf.logging.ERROR)

# set random seed
seed(10)
tf.random.set_seed(10)

# C:\Users\jay.mehta\Downloads\IMS\2nd_test\2nd_test
# load, average and merge sensor samples
data_dir = r"data\IMS\2nd_test"
merged_data = pd.DataFrame()

for filename in os.listdir(data_dir):
    dataset = pd.read_csv(os.path.join(data_dir, filename), sep='\t')
    dataset_mean_abs = np.array(dataset.abs().mean())
    dataset_mean_abs = pd.DataFrame(dataset_mean_abs.reshape(1,4))
    dataset_mean_abs.index = [filename]
    merged_data = merged_data.append(dataset_mean_abs)
    
merged_data.columns = ['Bearing 1', 'Bearing 2', 'Bearing 3', 'Bearing 4']

# transform data file index to datetime and sort in chronological order
merged_data.index = pd.to_datetime(merged_data.index, format='%Y.%m.%d.%H.%M.%S')
merged_data = merged_data.sort_index()
merged_data.to_csv('Averaged_BearingTest_Dataset.csv')
print("Dataset shape:", merged_data.shape)
merged_data.head()

#(984*45.35)/100

merged_data.tail()

train = merged_data['2004-02-12 10:52:39': '2004-02-15 12:52:39']
test = merged_data['2004-02-15 12:52:39':]
print("Training dataset shape:", train.shape)
print("Test dataset shape:", test.shape)

train.to_csv('EXP-train_Averaged_BearingTest_Dataset - Copy.csv')
test.to_csv('EXP-test_Averaged_BearingTest_Dataset - Copy.csv')

fig, ax = plt.subplots(figsize=(14, 6), dpi=80)
ax.plot(merged_data['Bearing 1'], label='Bearing 1', color='blue', animated = True, linewidth=1)
ax.plot(merged_data['Bearing 2'], label='Bearing 2', color='red', animated = True, linewidth=1)
ax.plot(merged_data['Bearing 3'], label='Bearing 3', color='green', animated = True, linewidth=1)
ax.plot(merged_data['Bearing 4'], label='Bearing 4', color='black', animated = True, linewidth=1)
plt.legend(loc='lower left')
ax.set_title('Bearing Sensor full Data', fontsize=16)
plt.show()

merged_data.head()

train.head()

test.head()

fig, ax = plt.subplots(figsize=(14, 6), dpi=80)
ax.plot(train['Bearing 1'], label='Bearing 1', color='blue', animated = True, linewidth=1)
ax.plot(train['Bearing 2'], label='Bearing 2', color='red', animated = True, linewidth=1)
ax.plot(train['Bearing 3'], label='Bearing 3', color='green', animated = True, linewidth=1)
ax.plot(train['Bearing 4'], label='Bearing 4', color='black', animated = True, linewidth=1)
plt.legend(loc='lower left')
ax.set_title('Bearing Sensor Training Data', fontsize=16)
plt.show()

fig, ax = plt.subplots(figsize=(14, 6), dpi=80)
ax.plot(test['Bearing 1'], label='Bearing 1', color='blue', animated = True, linewidth=1)
ax.plot(test['Bearing 2'], label='Bearing 2', color='red', animated = True, linewidth=1)
ax.plot(test['Bearing 3'], label='Bearing 3', color='green', animated = True, linewidth=1)
ax.plot(test['Bearing 4'], label='Bearing 4', color='black', animated = True, linewidth=1)
plt.legend(loc='lower left')
ax.set_title('Bearing Sensor Testing Data', fontsize=16)
plt.show()

test.head()

test.tail()

# transforming data from the time domain to the frequency domain using fast Fourier transform
train_fft = np.fft.fft(train)
test_fft = np.fft.fft(test)

fig, ax = plt.subplots(figsize=(14, 6), dpi=80)
ax.plot(train_fft[:,0].real, label='Bearing 1', color='blue', animated = True, linewidth=1)
ax.plot(train_fft[:,1].imag, label='Bearing 2', color='red', animated = True, linewidth=1)
ax.plot(train_fft[:,2].real, label='Bearing 3', color='green', animated = True, linewidth=1)
ax.plot(train_fft[:,3].real, label='Bearing 4', color='black', animated = True, linewidth=1)
plt.legend(loc='lower left')
ax.set_title('Bearing Sensor Training Frequency Data', fontsize=16)
plt.show()

# frequencies of the degrading sensor signal
fig, ax = plt.subplots(figsize=(14, 6), dpi=80)
ax.plot(test_fft[:,0].real, label='Bearing 1', color='blue', animated = True, linewidth=1)
ax.plot(test_fft[:,1].imag, label='Bearing 2', color='red', animated = True, linewidth=1)
ax.plot(test_fft[:,2].real, label='Bearing 3', color='green', animated = True, linewidth=1)
ax.plot(test_fft[:,3].real, label='Bearing 4', color='black', animated = True, linewidth=1)
plt.legend(loc='lower left')
ax.set_title('Bearing Sensor Test Frequency Data', fontsize=16)
plt.show()

# normalize the data
scaler = MinMaxScaler()
X_train = scaler.fit_transform(train)
X_test = scaler.transform(test)
scaler_filename = "scaler_data"
joblib.dump(scaler, scaler_filename)

X_train

from tensorflow.keras.layers import Input, Dropout, LSTM , TimeDistributed , RepeatVector, Dense
from tensorflow.keras.models import Model
from tensorflow.keras import regularizers

# from keras.layers import Input, Dropout, Dense, LSTM, TimeDistributed, RepeatVector
# from keras.models import Model
# from keras import regularizers

X_train = X_train.reshape(X_train.shape[0], 1, X_train.shape[1])
print("Training data shape:", X_train.shape)
X_test = X_test.reshape(X_test.shape[0], 1, X_test.shape[1])
print("Test data shape:", X_test.shape)

def autoencoder_model(X):
    inputs = Input(shape=(X.shape[1], X.shape[2]))
    L1 = LSTM(16, activation='relu', return_sequences=True, 
              kernel_regularizer=regularizers.l2(0.00))(inputs)
    L2 = LSTM(4, activation='relu', return_sequences=False)(L1)
    L3 = RepeatVector(X.shape[1])(L2)
    L4 = LSTM(4, activation='relu', return_sequences=True)(L3)
    L5 = LSTM(16, activation='relu', return_sequences=True)(L4)
    output = TimeDistributed(Dense(X.shape[2]))(L5)    
    model = Model(inputs=inputs, outputs=output)
    return model

model = autoencoder_model(X_train)
model.compile(optimizer='adam', loss='mae')
model.summary()

nb_epochs = 100
batch_size = 10
history = model.fit(X_train, X_train, epochs=nb_epochs, batch_size=batch_size,
                    validation_split=0.05).history

fig, ax = plt.subplots(figsize=(14, 6), dpi=80)
ax.plot(history['loss'], 'b', label='Train', linewidth=2)
ax.plot(history['val_loss'], 'r', label='Validation', linewidth=2)
ax.set_title('Model loss', fontsize=16)
ax.set_ylabel('Loss (mae)')
ax.set_xlabel('Epoch')
ax.legend(loc='upper right')
plt.show()


# plot the loss distribution of the training set
X_pred = model.predict(X_train)
X_pred = X_pred.reshape(X_pred.shape[0], X_pred.shape[2])
X_pred = pd.DataFrame(X_pred, columns=train.columns)
X_pred.index = train.index

scored = pd.DataFrame(index=train.index)
Xtrain = X_train.reshape(X_train.shape[0], X_train.shape[2])
scored['Loss_mae'] = np.mean(np.abs(X_pred-Xtrain), axis = 1)
plt.figure(figsize=(16,9), dpi=80)
plt.title('Loss Distribution', fontsize=16)
sns.distplot(scored['Loss_mae'], bins = 20, kde= True, color = 'blue');
# plt.xlim([0.0,.5])

X_pred = model.predict(X_test)
X_pred = X_pred.reshape(X_pred.shape[0], X_pred.shape[2])
X_pred = pd.DataFrame(X_pred, columns=test.columns)
X_pred.index = test.index

scored = pd.DataFrame(index=test.index)
Xtest = X_test.reshape(X_test.shape[0], X_test.shape[2])
scored['Loss_mae'] = np.mean(np.abs(X_pred-Xtest), axis = 1)
scored['Threshold'] = 0.275
scored['Anomaly'] = scored['Loss_mae'] > scored['Threshold']
scored.head()

scored.tail()

model.save("modelkeras.h5")
print("Model saved")


# tf.lite.TFLiteConverter.from_keras_model

# from tensorflow.keras.models import load_model

# model_loaded = load_model('Cloud_model.h5')

# model.save('saved_model')

# tf.keras.models.save_model(model,'')

# from tensorflow.contrib import lite


# # Convert the model.
# converter = tf.lite.TFLiteConverter.from_saved_model('tp_model.h5')
# converter.target_spec.supported_ops = [tf.lite.OpsSet.TFLITE_BUILTINS,
#                                        tf.lite.OpsSet.SELECT_TF_OPS]
# tflite_model = converter.convert()

# import tensorflow as tf

# tf.__version__

# import tensorflow as tf

# model = tf.keras.models.load_model('Cloud_model.h5')
# converter = tf.lite.TFLiteConverter.from_keras_model(model)
# tflite_model = converter.convert()
# open("converted_model.tflite", "wb").write(tflite_model)

# model = tf.keras.models.load_model('Cloud_model.h5')
# converter = tf.lite.TFLiteConverter.from_keras_model(model)

# converter.allow_custom_ops = True

# tflite_model = converter.convert()

# open("converted_model.tflite", "wb").write(tflite_model)
