# Supplementary material for: Enhanced analysis of large-scale news text data using the bidirectional-Kmeans-LSTM-CNN model
Source: PeerJ Comput Sci. 2024 Aug 1;10:e2213. doi: 10.7717/peerj-cs.2213 (PMC11323039; doi:10.7717/peerj-cs.2213)
Supplement: Supplemental Information 1 [file peerj-cs-10-2213-s001.zip › code/requirements.txt]

absl-py==0.9.0
alabaster==0.7.12
altair==4.1.0
anaconda-client==1.7.2
anaconda-navigator==1.9.12
anaconda-project==0.8.3
aniso8601==8.0.0
ansi2html==1.5.2
appdirs==1.4.4
argh==0.26.2
argon2-cffi @ file:///C:/ci/argon2-cffi_1596828549974/work
asgiref==3.2.7
asn1crypto @ file:///tmp/build/80754af9/asn1crypto_1596577642040/work
astor==0.8.1
astroid @ file:///C:/ci/astroid_1592481955828/work
astropy==4.0.1.post1
astunparse==1.6.3
atomicwrites==1.4.0
attrs @ file:///tmp/build/80754af9/attrs_1600298409949/work
autopep8==1.4.4
Babel==2.8.0
backcall==0.2.0
backports.functools-lru-cache==1.6.1
backports.shutil-get-terminal-size==1.0.0
backports.tempfile==1.0
backports.weakref==1.0.post1
base58==2.0.0
bcrypt @ file:///C:/ci/bcrypt_1597918112552/work
beautifulsoup4==4.9.1
binarytree==5.1.0
bing-image-downloader==1.0.4
bitarray @ file:///C:/ci/bitarray_1598885049384/work
bkcharts==0.2
bleach @ file:///tmp/build/80754af9/bleach_1600439572647/work
blinker==1.4
bokeh @ file:///C:/ci/bokeh_1598885504939/work
boto==2.49.0
boto3==1.12.45
botocore==1.15.45
Bottleneck==1.3.2
branca==0.4.1
Brotli==1.0.9
brotlipy==0.7.0
bs4==0.0.1
cachetools==4.1.0
certifi==2020.4.5.1
cffi @ file:///C:/ci/cffi_1600699250966/work
chardet==3.0.4
chart-studio==1.1.0
click==7.1.2
cloudpickle @ file:///tmp/build/80754af9/cloudpickle_1598884132938/work
clyent==1.2.2
cmake==3.17.1
cmdstanpy==0.4.0
colorama==0.4.3
combo==0.1.0
comtypes==1.1.7
conda==4.8.5
conda-build==3.20.2
conda-package-handling==1.7.0
conda-verify==3.4.2
contextlib2==0.6.0.post1
convertdate==2.2.0
COVID19Py==0.3.0
cryptography @ file:///C:/ci/cryptography_1598873979408/work
cssselect==1.1.0
ctypes-windows-sdk==0.0.8
cvlib==0.2.5
cycler==0.10.0
Cython==0.29.14
cytoolz==0.10.1
dash==1.12.0
dash-bootstrap-components==0.10.2
dash-core-components==1.10.0
dash-html-components==1.0.3
dash-renderer==1.4.1
dash-table==4.7.0
dask @ file:///tmp/build/80754af9/dask-core_1600699676946/work
dataknead==0.4.0
decorator==4.4.2
defusedxml==0.6.0
diff-match-patch @ file:///tmp/build/80754af9/diff-match-patch_1594828741838/work
distlib==0.3.0
distributed @ file:///C:/ci/distributed_1600699919741/work
Django==3.0.5
dlib==19.19.0
dm-tree==0.1.5
docopt==0.6.2
docutils==0.15.2
dominate==2.5.2
easydict==1.9
easyocr==1.2.1
emoji==0.6.0
entrypoints==0.3
enum-compat==0.0.3
ephem==3.7.7.1
et-xmlfile==1.0.1
face-recognition==1.3.0
face-recognition-models==0.3.0
fake-useragent==0.1.11
fastcache==1.1.0
fbprophet==0.6
ffmpeg-python==0.2.0
filelock==3.0.12
flake8==3.7.9
Flask==1.1.2
Flask-Bootstrap==3.3.7.1
Flask-Compress==1.5.0
Flask-RESTful==0.3.8
folium==0.11.0
fsspec @ file:///tmp/build/80754af9/fsspec_1597944003862/work
future==0.18.2
gast==0.3.3
gensim==3.8.3
gevent @ file:///C:/ci/gevent_1593010757573/work
gitdb==4.0.5
GitPython==3.1.11
glob2==0.7
gmpy2==2.0.8
google-api-core==1.24.1
google-auth==1.24.0
google-auth-oauthlib==0.4.1
google-cloud-vision==2.0.0
google-pasta==0.2.0
googleapis-common-protos==1.52.0
greenlet @ file:///C:/ci/greenlet_1600874076725/work
grpcio==1.29.0
h2o==3.30.0.5
h5py==2.10.0
HeapDict==1.0.1
holidays==0.10.1
html5lib @ file:///tmp/build/80754af9/html5lib_1593446221756/work
hupper==1.10.2
hyperopt==0.2.4
idna==2.9
imageio @ file:///tmp/build/80754af9/imageio_1594161405741/work
ImageScraper==2.0.7
imagesize==1.2.0
IMDbPY==6.8
importlib-metadata==1.6.0
imutils==0.5.3
iniconfig @ file:///tmp/build/80754af9/iniconfig_1596827328212/work
intervaltree @ file:///tmp/build/80754af9/intervaltree_1598376443606/work
ipykernel @ file:///C:/ci/ipykernel_1596208728219/work/dist/ipykernel-5.3.4-py3-none-any.whl
ipython @ file:///C:/ci/ipython_1598883894321/work
ipython-genutils==0.2.0
ipywidgets==7.5.1
isort @ file:///C:/ci/isort_1600683700218/work
itsdangerous==1.1.0
jdcal==1.4.1
jedi==0.15.2
Jinja2==2.11.2
jmespath==0.9.5
joblib @ file:///tmp/build/80754af9/joblib_1594236160679/work
json5==0.9.5
jsonschema @ file:///C:/ci/jsonschema_1594363671836/work
jupyter==1.0.0
jupyter-client @ file:///tmp/build/80754af9/jupyter_client_1594826976318/work
jupyter-console @ file:///tmp/build/80754af9/jupyter_console_1598884538475/work
jupyter-core==4.6.3
jupyter-dash==0.2.1.post1
jupyterlab==2.2.6
jupyterlab-server @ file:///tmp/build/80754af9/jupyterlab_server_1594164409481/work
kaggle==1.5.10
Keras==2.3.1
Keras-Applications==1.0.8
Keras-Preprocessing==1.1.2
keras-resnet==0.2.0
keras-retinanet==0.5.0
keyring @ file:///C:/ci/keyring_1598866734005/work
kiwisolver==1.2.0
larq==0.9.6
lazy-object-proxy==1.4.3
libarchive-c==2.9
libcst==0.3.16
llvmlite==0.34.0
locket==0.2.0
lpdr==0.1
LunarCalendar==0.0.9
lxml @ file:///C:/ci/lxml_1594826938446/work
Markdown==3.2.2
MarkupSafe @ file:///C:/ci/markupsafe_1594405949945/work
matplotlib==3.0.2
mccabe==0.6.1
menuinst==1.4.16
mistune @ file:///C:/ci/mistune_1594373272338/work
mkl-fft==1.2.0
mkl-random==1.1.1
mkl-service==2.3.0
mock==4.0.2
more-itertools @ file:///tmp/build/80754af9/more-itertools_1598884071673/work
MouseInfo==0.1.3
mpmath==1.1.0
msgpack==1.0.0
multipledispatch==0.6.0
mypy-extensions==0.4.3
mysql-connector==2.2.9
navigator-updater==0.2.1
nbconvert @ file:///C:/ci/nbconvert_1594372737468/work
nbformat==5.0.7
networkx @ file:///tmp/build/80754af9/networkx_1598376031484/work
nltk @ file:///tmp/build/80754af9/nltk_1592496090529/work
nose @ file:///C:/ci/nose_1594377973236/work
notebook @ file:///C:/ci/notebook_1596837179121/work
NudeNet==1.1.0
numba==0.51.2
numexpr==2.7.1
numpy==1.16.2
numpydoc @ file:///tmp/build/80754af9/numpydoc_1594166760263/work
numpyencoder==0.3.0
oauthlib==3.1.0
olefile==0.46
onnx==1.6.0
onnx-tf==1.5.0
onnxruntime==1.2.0
openalpr==1.1.0
opencv-python==3.4.3.18
openpyxl @ file:///tmp/build/80754af9/openpyxl_1598113097404/work
opt-einsum==3.2.1
p2j==1.3.2
packaging==20.4
pandas==0.25.0
pandocfilters==1.4.2
paramiko @ file:///tmp/build/80754af9/paramiko_1598886428689/work
parse==1.16.0
parso==0.5.2
partd==1.1.0
PasteDeploy==2.1.0
path @ file:///C:/ci/path_1596940809557/work
pathlib2 @ file:///C:/ci/pathlib2_1594381094851/work
pathtools==0.1.2
patsy==0.5.1
pep8==1.7.1
pexpect @ file:///C:/ci/pexpect_1594383465186/work
pickleshare @ file:///C:/ci/pickleshare_1594374056827/work
Pillow @ file:///C:/ci/pillow_1594298234712/work
pipenv==2020.11.4
pkginfo==1.5.0.1
plaster==1.0
plaster-pastedeploy==0.7
plotly==4.5.1
pluggy==0.13.1
ply==3.11
pmdarima==1.5.3
progressbar==2.5
progressbar2==3.51.3
prometheus-client==0.8.0
prompt-toolkit @ file:///tmp/build/80754af9/prompt-toolkit_1598885458782/work
proto-plus==1.13.0
protobuf==3.12.1
psutil @ file:///C:/ci/psutil_1598352273540/work
py @ file:///tmp/build/80754af9/py_1593446248552/work
pyarrow==2.0.0
pyasn1==0.4.8
pyasn1-modules==0.2.8
PyAutoGUI==0.9.50
pycodestyle==2.5.0
pycosat==0.6.3
pycparser @ file:///tmp/build/80754af9/pycparser_1594388511720/work
pycrypto==2.6.1
pycurl==7.43.0.5
pydeck==0.3.1
pydload==1.0.8
pydocstyle @ file:///tmp/build/80754af9/pydocstyle_1598885001695/work
pyee==7.0.2
pyflakes==2.1.1
pygame==1.9.6
PyGetWindow==0.0.8
Pygments @ file:///tmp/build/80754af9/pygments_1600458456400/work
PyJWT==1.7.1
pylint @ file:///C:/ci/pylint_1598605958085/work
PyMeeus==0.3.7
PyMsgBox==1.0.8
PyNaCl @ file:///C:/ci/pynacl_1595009241355/work
pynput==1.6.8
pyocr==0.7.2
pyod==0.7.8
pyodbc===4.0.0-unsupported
pyOpenSSL @ file:///tmp/build/80754af9/pyopenssl_1594392929924/work
pyparsing==2.3.0
PyPDF2==1.26.0
pyperclip==1.8.0
pyppeteer==0.2.2
pyquery==1.4.1
pyramid==1.10.4
pyreadline==2.1
PyRect==0.1.4
pyrsistent @ file:///C:/ci/pyrsistent_1600123688363/work
PyScreeze==0.1.26
PySocks @ file:///C:/ci/pysocks_1594394709107/work
pystan==2.19.1.1
pytesseract==0.3.4
pytest==6.0.2
python-bidi==0.4.2
python-dateutil==2.7.5
python-jsonrpc-server==0.3.4
python-language-server==0.31.10
python-slugify==4.0.1
python-utils==2.4.0
PyTurboJPEG==1.4.0
PyTweening==1.0.3
pytz==2018.7
pyvim==3.0.2
PyWavelets==1.1.1
pywin32==227
pywin32-ctypes @ file:///C:/ci/pywin32-ctypes_1594392691209/work
pywinpty==0.5.7
PyYAML==5.3.1
pyzmq==19.0.2
QDarkStyle==2.8.1
qrcode==6.1
QtAwesome==0.7.2
qtconsole @ file:///tmp/build/80754af9/qtconsole_1600870028330/work
QtPy==1.9.0
readme-renderer==28.0
regex @ file:///C:/ci/regex_1596827857056/work
requests==2.23.0
requests-futures==1.0.0
requests-html==0.10.0
requests-oauthlib==1.3.0
requests-toolbelt==0.9.1
retrying==1.3.3
rfc3986==1.4.0
rope==0.17.0
rsa==4.0
Rtree==0.9.4
ruamel-yaml==0.15.87
s3transfer==0.3.3
scikit-image==0.17.2
scikit-learn @ file:///C:/ci/scikit-learn_1598376983131/work
scikit-surprise==1.1.1
scipy==1.4.1
seaborn @ file:///tmp/build/80754af9/seaborn_1600553570093/work
selenium==3.141.0
semantic-version==2.8.5
Send2Trash==1.5.0
setproctitle==1.1.10
setuptools-git==1.2
setuptools-rust==0.11.3
Shapely==1.7.1
simplegeneric==0.8.1
SimplePool==0.1
singledispatch==3.4.0.3
six==1.15.0
smart-open==2.1.0
smmap==3.0.4
snowballstemmer==2.0.0
sortedcollections==1.2.1
sortedcontainers==2.2.2
soupsieve==2.0.1
SpeechRecognition==3.8.1
Sphinx @ file:///tmp/build/80754af9/sphinx_1597428793432/work
sphinxcontrib-applehelp==1.0.2
sphinxcontrib-devhelp==1.0.2
sphinxcontrib-htmlhelp==1.0.3
sphinxcontrib-jsmath==1.0.1
sphinxcontrib-qthelp==1.0.3
sphinxcontrib-serializinghtml==1.1.4
sphinxcontrib-websupport @ file:///tmp/build/80754af9/sphinxcontrib-websupport_1597081412696/work
spyder==4.1.2
spyder-kernels @ file:///C:/ci/spyder-kernels_1599051798778/work
SQLAlchemy @ file:///C:/ci/sqlalchemy_1598374801163/work
sqlparse==0.3.1
statsmodels==0.11.1
stem==1.8.0
streamlit==0.72.0
suod==0.0.3
surprise==0.1
sympy @ file:///C:/ci/sympy_1597083371142/work
tables==3.6.1
tabulate==0.8.7
tblib @ file:///tmp/build/80754af9/tblib_1597928476713/work
tensorboard==2.4.0
tensorboard-plugin-wit==1.6.0.post3
tensorflow==2.3.0
tensorflow-cpu==2.1.0
tensorflow-estimator==2.3.0
tensorflow-model-optimization==0.3.0
tensorflow-object-detection-api==0.1.1
termcolor==1.1.0
terminado==0.8.3
terminaltables==3.1.0
tesseract==0.1.3
tesserocr==2.4.0
testpath==0.4.4
text-unidecode==1.3
textblob==0.15.3
threadpoolctl @ file:///tmp/tmp9twdgx9k/threadpoolctl-2.1.0-py3-none-any.whl
tifffile==2020.7.24
toml==0.10.2
toolz==0.10.0
torch==1.2.0+cpu
torchvision==0.4.0+cpu
tornado==5.1.1
torrequest==0.1.0
tqdm @ file:///tmp/build/80754af9/tqdm_1600709023549/work
traitlets==4.3.3
translationstring==1.3
twine==3.2.0
typed-ast==1.4.1
typing-extensions @ file:///tmp/build/80754af9/typing_extensions_1598376058250/work
typing-inspect==0.6.0
tzlocal==2.0.0
ujson==1.35
unicodecsv==0.14.1
urllib3==1.25.9
validators==0.14.3
venusian==3.0.0
virtualenv==20.0.21
virtualenv-clone==0.5.4
visitor==0.1.3
w3lib==1.22.0
watchdog @ file:///C:/ci/watchdog_1593446515400/work
wcwidth @ file:///tmp/build/80754af9/wcwidth_1593447189090/work
webencodings==0.5.1
WebOb==1.8.6
websockets==8.1
Werkzeug==1.0.1
wget==3.2
whitenoise==5.1.0
widgetsnbextension==3.5.1
win-inet-pton==1.1.0
win-unicode-console==0.5
wincertstore==0.2
wordcloud==1.7.0
wrapt==1.12.1
xgboost==1.0.2
xlrd==1.2.0
XlsxWriter @ file:///tmp/build/80754af9/xlsxwriter_1600470809563/work
xlwings==0.20.7
xlwt==1.3.0
xmltodict==0.12.0
yapf @ file:///tmp/build/80754af9/yapf_1593528177422/work
youtube-dl==2020.5.3
zict==2.0.0
zipp==3.1.0
zope.deprecation==4.4.0
zope.event==4.4
zope.interface @ file:///C:/ci/zope.interface_1598624247513/work
