# Supplementary material for: Enhanced analysis of large-scale news text data using the bidirectional-Kmeans-LSTM-CNN model
Source: PeerJ Comput Sci. 2024 Aug 1;10:e2213. doi: 10.7717/peerj-cs.2213 (PMC11323039; doi:10.7717/peerj-cs.2213)
Supplement: Supplemental Information 1 [file peerj-cs-10-2213-s001.zip › code/stacked-LSTM-Conv1D.py]

import warnings
warnings.filterwarnings('ignore')
import tensorflow as tf

import os
import pandas as pd
import numpy as np
from sklearn.preprocessing import MinMaxScaler
import seaborn as sns
sns.set(color_codes=True)
import matplotlib.pyplot as plt
# %matplotlib inline
from numpy.random import seed
#%tensorflow_version 1.x


data_dir = r"C:\Users\hp\Downloads\2nd_test"
merged_data = pd.DataFrame()

for filename in os.listdir(data_dir):
    dataset = pd.read_csv(os.path.join(data_dir, filename), sep='\t')
    dataset_mean_abs = np.array(dataset.abs().mean())
    dataset_mean_abs = pd.DataFrame(dataset_mean_abs.reshape(1,4))
    dataset_mean_abs.index = [filename]
    merged_data = merged_data.append(dataset_mean_abs)
    
merged_data.columns = ['Bearing 1', 'Bearing 2', 'Bearing 3', 'Bearing 4']

# transform data file index to datetime and sort in chronological order
merged_data.index = pd.to_datetime(merged_data.index, format='%Y.%m.%d.%H.%M.%S')
merged_data = merged_data.sort_index()
merged_data.to_csv('Averaged_BearingTest_Dataset.csv')
print("Dataset shape:", merged_data.shape)
merged_data.head()


#merged_data.tail()    

train = merged_data['2004-02-12 10:52:39': '2004-02-15 12:52:39']
test = merged_data['2004-02-15 12:52:39':]
print("Training dataset shape:", train.shape)
print("Test dataset shape:", test.shape)


"""
from sklearn.model_selection import train_test_split

df = merged_data
RANDOM_SEED = 101

train, test = train_test_split(df, test_size=0.8, random_state = RANDOM_SEED)


print('Training data size   :', train.shape)
print('Validation data size :', test.shape)
"""

# normalize the data
scaler = MinMaxScaler()
X_train_scaled = scaler.fit_transform(train)
X_test_scaled = scaler.transform(test)


X_train_scaled.shape


X_train = X_train_scaled.reshape(X_train_scaled.shape[0], 1, X_train_scaled.shape[1])
print("Training data shape:", X_train.shape)
X_test = X_test_scaled.reshape(X_test_scaled.shape[0], 1, X_test_scaled.shape[1])
print("Test data shape:", X_test.shape)

#from tensorflow.keras.layers import Input, Dropout, LSTM , TimeDistributed , RepeatVector, Dense
#from tensorflow.keras.models import Model
#from tensorflow.keras import regularizers
"""
from tensorflow.keras.layers import Conv1D, GlobalMaxPool1D, Dense, Flatten, Input, TimeDistributed, Dropout
from tensorflow.keras.models import Sequential, Model, load_model
from tensorflow.keras.callbacks import ModelCheckpoint, TensorBoard
import numpy as np
from tensorflow.keras import regularizers
"""
"""
from keras.layers import Conv1D, GlobalMaxPool1D, Dense, Flatten, Input, TimeDistributed, Dropout
from keras import regularizers
from keras.layers import Conv1D, GlobalMaxPool1D, Dense, Flatten, Input
from keras.models import Sequential, Model, load_model
from keras.callbacks import ModelCheckpoint, TensorBoard

"""
from tensorflow.keras.layers import Input, Dense, LSTM, MaxPooling1D, Conv1D, TimeDistributed
from tensorflow.keras.models import Model


def autoencoder_model(X):
    input_layer = Input(shape=(X.shape[1], X.shape[2]))
    conv1 = Conv1D(filters=32,
                   kernel_size=8,
                   strides=1,
                   activation='relu',
                   padding='same')(input_layer)
    lstm1 = LSTM(32, return_sequences=True)(conv1)
    output_layer = TimeDistributed(Dense(X.shape[2]))(lstm1)
    model = Model(inputs=input_layer, outputs=output_layer)
    return model

model = autoencoder_model(X_train)
model.compile(optimizer='adam', loss='mae', metrics=["accuracy"])
model.summary()

"""
def autoencoder_model(X):
    inputs = Input(shape=(X.shape[1], X.shape[2]))
    L1 = Conv1D(16, activation='relu', kernel_size=4, padding='same', kernel_regularizer= regularizers.l2(0.00) )(inputs)
    L2 = Conv1D(4, activation='relu', kernel_size=4, padding='same')(L1)
    L4 = Conv1D(4, activation='relu', kernel_size=4, padding='same')(L2)
    L5 = Conv1D(16, activation='relu', kernel_size=4, padding='same')(L4)
    output = TimeDistributed(Dense(X.shape[2]))(L5)    
    model = Model(inputs=inputs, outputs=output)
    return model

model = autoencoder_model(X_train)
model.compile(optimizer='adam', loss='mae', metrics=["accuracy"])
model.summary()
"""

nb_epochs = 100
batch_size = 10

import datetime
t_ini = datetime.datetime.now()


history = model.fit(X_train, X_train, epochs=nb_epochs, batch_size=batch_size,
                    validation_split=0.05).history


t_fin = datetime.datetime.now()
print('Time to run the model: {} Sec.'.format((t_fin - t_ini).total_seconds()))

df_history = pd.DataFrame(history)


predictions = model.predict(X_test)


#plotting


import seaborn as sns
sns.set(color_codes=True)
import matplotlib.pyplot as plt

fig, ax = plt.subplots(figsize=(14, 6), dpi=80)
ax.plot(history['loss'], 'b', label='Train', linewidth=2)
ax.plot(history['val_loss'], 'r', label='Validation', linewidth=2)
ax.set_title('Model loss', fontsize=16)
ax.set_ylabel('Loss (mae)')
ax.set_xlabel('Epoch')
ax.legend(loc='upper right')
plt.show()


# plot the loss distribution of the training set
X_pred = model.predict(X_train)
X_pred = X_pred.reshape(X_pred.shape[0], X_pred.shape[2])
X_pred = pd.DataFrame(X_pred, columns=train.columns)
X_pred.index = train.index

scored = pd.DataFrame(index=train.index)
Xtrain = X_train.reshape(X_train.shape[0], X_train.shape[2])
scored['Loss_mae'] = np.mean(np.abs(X_pred-Xtrain), axis = 1)
plt.figure(figsize=(16,9), dpi=80)
plt.title('Loss Distribution', fontsize=16)
sns.distplot(scored['Loss_mae'], bins = 20, kde= True, color = 'blue');
# plt.xlim([0.0,.5])

mx = round(max(scored['Loss_mae']),2)

th = round(((mx * 10)/100) + mx,3)


X_pred = model.predict(X_test)
X_pred = X_pred.reshape(X_pred.shape[0], X_pred.shape[2])
X_pred = pd.DataFrame(X_pred, columns=test.columns)
X_pred.index = test.index

scored = pd.DataFrame(index=test.index)
Xtest = X_test.reshape(X_test.shape[0], X_test.shape[2])
scored['Loss_mae'] = np.mean(np.abs(X_pred-Xtest), axis = 1)
scored['Threshold'] = th
scored['Anomaly'] = scored['Loss_mae'] > scored['Threshold']
scored.head()


scored['Anomaly'].value_counts()

scored.tail()


model.save("tf-k-CNN_model.h5")
print("Model saved")
